# Supplementary material for: Repeatability of Pentacam-derived intraocular lens decentration measurements and the level of agreement with OPD-Scan III: A prospective observational case series
Source: PLoS One. 2024 Mar 22;19(3):e0299064. doi: 10.1371/journal.pone.0299064 (PMC10959365; doi:10.1371/journal.pone.0299064)
Supplement: S1 Data — (XLSX) [file pone.0299064.s002.xlsx]

## Sheet: Characteristics
Name	Genger	Age	Sideness	pre CDVA	IOP	Axial length	IOL type	IOL power	Material	Edge	Optic diameter	Capsulorrhexis
	F	59	L	0.823909	15	21.68	ZMB00	25	疏水性丙烯酸酯	方形边缘	6mm	5.5mm
	F	70	L	2	14	23.18	Proming	21	疏水性丙烯酸酯	方形边缘	6mm	5.5mm
	F	62	L	1	19	21.32	ZMB00	26	疏水性丙烯酸酯	方形边缘	6mm	5.5mm
	M	73	L	2	14	24.32	ZMB00	20.5	疏水性丙烯酸酯	方形边缘	6mm	5.5mm
	F	69	R	0.60206	17	24.29	ZCB00	23	疏水性丙烯酸酯	方形边缘	6mm	5.5mm
	F	66	L	0.39794	15	22.74	Proming	20.5	疏水性丙烯酸酯	方形边缘	6mm	5.5mm
	M	73	L	0.522879	18	22.48	ZXR00	23.5	疏水性丙烯酸酯	方形边缘	6mm	5.5mm
	M	68	R	0.69897	14	23.18	ZMB00	22.5	疏水性丙烯酸酯	方形边缘	6mm	5.5mm
	M	79	L	0.823909	17	23.13	ZCB00	22	疏水性丙烯酸酯	方形边缘	6mm	5.5mm
	M	77	R	0.522879	13	22.67	ZMB00	24.5	疏水性丙烯酸酯	方形边缘	6mm	5.5mm
	F	71	L	0.522879	18	22.93	Proming	23	疏水性丙烯酸酯	方形边缘	6mm	5.5mm
	F	56	R	1.39794	17	23.41	ZXR00	19.5	疏水性丙烯酸酯	方形边缘	6mm	5.5mm
	F	79	L	0.522879	15	22.46	ZCB00	25.5	疏水性丙烯酸酯	方形边缘	6mm	5.5mm
	M	68	R	0.522879	14	24.41	ZCB00	20.5	疏水性丙烯酸酯	方形边缘	6mm	5.5mm
	M	62	L	0.823909	14	23.29	ZMB00	22	疏水性丙烯酸酯	方形边缘	6mm	5.5mm
	F	67	L	0.522879	18	23.42	ZCB00	21.5	疏水性丙烯酸酯	方形边缘	6mm	5.5mm
	F	79	R	0.60206	16	22.51	ZCB00	23	疏水性丙烯酸酯	方形边缘	6mm	5.5mm
	F	70	R	0.39794	15	23.18	ZCB00	21.5	疏水性丙烯酸酯	方形边缘	6mm	5.5mm
	F	70	L	0.823909	16	23.6	ZMB00	22.5	疏水性丙烯酸酯	方形边缘	6mm	5.5mm
	F	75	R	0.39794	14	24	ZCB00	23	疏水性丙烯酸酯	方形边缘	6mm	5.5mm
	M	70	L	0.823909	16	23.72	ZCB00	22	疏水性丙烯酸酯	方形边缘	6mm	5.5mm
	F	55	L	0.69897	15	22.06	ZCB00	24	疏水性丙烯酸酯	方形边缘	6mm	5.5mm
	F	74	R	0.39794	17	22.97	ZMB00	21	疏水性丙烯酸酯	方形边缘	6mm	5.5mm
	M	66	R	0.823909	17	22.43	ZMB00	25.5	疏水性丙烯酸酯	方形边缘	6mm	5.5mm
	M	81	R	0.60206	18	24.97	ZMB00	15.5	疏水性丙烯酸酯	方形边缘	6mm	5.5mm
	F	73	L	0.522879	19	22.75	ZCB00	23	疏水性丙烯酸酯	方形边缘	6mm	5.5mm
	M	69	L	2	19	24	ZMB00	21.5	疏水性丙烯酸酯	方形边缘	6mm	5.5mm
	F	67	L	2	17	24	Proming	24	疏水性丙烯酸酯	方形边缘	6mm	5.5mm
	M	58	R	0.69897	10	23.39	ZMB00	21	疏水性丙烯酸酯	方形边缘	6mm	5.5mm
	F	65	L	0.60206	19	23.96	Proming	20.5	疏水性丙烯酸酯	方形边缘	6mm	5.5mm
	F	67	L	0.823909	16	23.44	ZCB00	23	疏水性丙烯酸酯	方形边缘	6mm	5.5mm
	M	72	R	2	17	23.84	ZCB00	21.5	疏水性丙烯酸酯	方形边缘	6mm	5.5mm
	M	61	R	1	14	24.98	ZCB00	18.5	疏水性丙烯酸酯	方形边缘	6mm	5.5mm
	F	60	L	2	10	23.56	ZCB00	21	疏水性丙烯酸酯	方形边缘	6mm	5.5mm
	F	75	R	0.60206	18	24	ZCB00	24	疏水性丙烯酸酯	方形边缘	6mm	5.5mm
	F	68	R	0.39794	17	21.65	ZMB00	23	疏水性丙烯酸酯	方形边缘	6mm	5.5mm
	F	76	L	0.69897	19	22.8	ZMB00	22.5	疏水性丙烯酸酯	方形边缘	6mm	5.5mm
	F	70	L	0.823909	10	24	ZMB00	19.5	疏水性丙烯酸酯	方形边缘	6mm	5.5mm
	F	63	R	0.522879	15	23.78	ZMB00	19.5	疏水性丙烯酸酯	方形边缘	6mm	5.5mm
	F	76	L	0.522879	14	24.09	ZMB00	19	疏水性丙烯酸酯	方形边缘	6mm	5.5mm

## Sheet: IOL decentration
name	eye	Decen_Pen_X1	Decen_Pen_Y1	Pupil_Pen_X1	Pupil_Pen_Y1	Decen_Pen_X2	Decen_Pen_Y2	Pupil_Pen_X2	Pupil_Pen_Y2	Decen_Pen_X3	Decen_Pen_Y3	Pupil_Pen_X3	Pupil_Pen_Y3		Decen_OPD	axis	Pupil_OPD	axis
	L	-0.0901946	0.176351	-0.196622	0.392238	-0.618243	-0.0247095	-0.699324	-0.0912162	-0.618243	-0.0247095	-0.699324	-0.0912162		0.3	278	0.62	312
	L	-0.267568	-0.0380108	-0.253378	0.0641838	-0.331086	-0.0324324	-0.251351	-0.0658703	-0.116554	-0.0388581	-0.260128	0.0717973		0.14	29	0.13	327
	L	-0.332432	0.0679135	-0.421622	0.260805	-0.364865	0.0285	-0.329392	0.125007	-0.112743	0.0962838	-0.218757	0.38175		0.31	8	0.58	306
	L	-0.0202703	0.0324324	-0.0486486	0.162843	-0.0143514	0.0895338	-0.0152027	0.271115	-0.0143514	0.0895338	-0.0152027	0.271115		0.09	198	0.48	267
	R	-0.17027	0.0456	-0.137838	-0.0567568	-0.17027	-0.00810811	-0.218919	-0.12973	-0.326007	0.00569595	-0.318	0.0126689		0.08	121	0.09	225
	L	-0.210811	0.17027	-0.347303	0.0810811	-0.17027	0.17027	-0.381081	0.182432	-0.0696892	-0.109804	-0.188757	-0.0202703		0.36	291	0.35	40
	L	-0.141892	0.127022	-0.140546	0.194595	-0.0256703	0.103378	-0.12973	0.225	-0.0253378	0.101351	-0.106419	0.149493		0.03	333	0.21	106
	R	-0.104059	0.192568	0.0415459	0.0592865	-0.123304	0.191311	0.0417973	-0.021527	-0.035473	0.103885	0.239432	-0.0506757		0.18	61	0.07	352
	L	-0.178378	0.345941	-0.132778	0.205751	0.0554108	0.3	-0.114519	0.105405	-0.0760135	0.184966	-0.141892	0.317574		0.16	225	0.33	317
	R	-0.0648649	-0.0689189	-0.206076	-0.222292	-0.135142	-0.143574	-0.337845	-0.343338	-0.135142	-0.143574	-0.337845	-0.343338		0.14	264	0.46	221
	L	-0.156081	0.0310865	-0.268914	0.339535	-0.288843	0.0959514	-0.283784	0.315211	-0.159628	0.176108	-0.233108	0.367399		0.22	325	0.53	327
	R	-0.262832	0.0202703	-0.227027	0.00355135	-0.227189	-0.0975405	-0.222973	-0.136196	-0.0975405	-0.0912162	-0.126061	-0.141264		0.25	218	0.39	218
	L	-0.267568	0.154054	-0.283784	0.348649	-0.137838	0.0689189	-0.127703	0.160135	-0.273649	0.135142	-0.145277	0.324324		0.23	303	0.12	304
	R	0.027373	0.0851351	-0.0552324	-0.121622	0.0121622	0.0435892	-0.071627	-0.131757	-0.0760135	-0.0417973	-0.0449797	-0.220439		0.24	298	0.48	229
	L	-0.0608108	0.101351	-0.0819324	0.244095	-0.0506757	0.0449797	-0.145054	0.134291	-0.0506757	0.0449797	-0.145054	0.134291		0.2	274	0.31	302
	L	-0.105405	0.100005	-0.072973	0.0972973	-0.0175622	0.0891892	0.0466216	0.115541	-0.114872	0.121622	-0.0726284	0.182432		0.27	3	0.63	334
	R	-0.182432	-0.0168973	-0.304054	0.0354811	-0.0520216	-0.186486	-0.109459	-0.179384	-0.210304	-0.224655	-0.259297	-0.253378		0.1	278	0.28	203
	R	-0.241216	0.0331135	-0.309454	0.0641838	-0.227027	0.198649	-0.308108	0.129049	-0.15077	-0.0912162	-0.322642	-0.0644392		0.03	207	0.37	195
	L	-0.164189	-0.0101351	-0.157103	-0.251351	-0.168912	0.233108	-0.175682	0.0101351	-0.168912	0.233108	-0.175682	0.0101351		0.55	316	0.41	7
	R	-0.154054	-0.145946	-0.348649	0.0648649	-0.121622	-0.0648649	-0.348649	0.0891892	-0.182432	-0.0202703	-0.425676	0.162162		0.14	53	0.53	161
	L	-0.348649	0.194595	-0.208784	0.197303	-0.235135	-0.0972973	-0.154054	-0.0797351	-0.172297	0.35473	-0.101351	0.293919		0.66	331	0.33	303
	L	-0.130735	-0.0283784	-0.162162	0.145946	-0.137838	-0.0648649	-0.161659	0.121622	-0.19425	0.0519324	-0.1005	0.201446		0.29	47	0.27	324
	R	-0.229411	0.198649	-0.153551	0.0243243	-0.20777	0.00506757	-0.188351	-0.121622	-0.20777	0.00506757	-0.188351	-0.121622		0.33	149	0.22	227
	R	-0.133784	0.106086	-0.180405	0.0283784	-0.167562	0.0567568	-0.213859	-0.0212757	-0.0954324	-0.230574	-0.0599595	-0.2445		0.13	229	0.23	291
	R	-0.308108	0.190541	-0.258778	0.236141	-0.218919	0.16487	-0.241897	0.103378	-0.371615	0.175682	-0.201446	0.120993		0.26	131	0.29	178
	L	-0.264859	0.127022	-0.467222	0.304054	-0.314189	-0.0216162	-0.495941	0.370265	-0.206088	0.0544865	-0.481419	0.433277		0.38	358	0.49	3
	L	0.00455676	0.193589	0.0966162	0.447973	0.0445946	0.281076	0.132778	0.428724	0.0445946	0.281076	0.132778	0.428724		0.22	225	0.39	276
	L	-0.139865	0.067573	-0.119595	0.146951	-0.127022	0.177032	-0.0925622	0.1446	-0.169764	-0.0304054	-0.0810811	0.216649		0.29	43	0.24	321
	R	-0.192568	0.00355135	-0.375	0.0309081	-0.218757	-0.168486	-0.30827	-0.25423	-0.218757	-0.168486	-0.30827	-0.25423		0.23	281	0.38	213
	L	-0.291892	0.0202703	-0.259459	0.297973	-0.0891892	0.202703	-0.210811	0.356757	-0.162162	0.263514	-0.263514	0.506757		0.21	4	0.23	289
	L	-0.0162162	0.283784	-0.12433	0.270276	-0.0324324	0.283784	-0.0851351	0.332432	-0.182432	0.324324	-0.141892	0.0912162		0.27	304	0.52	319
	R	-0.332432	0.0324324	-0.486486	-0.146951	-0.389189	0.214865	-0.454054	-0.510811	-0.39527	0.111486	-0.503372	-0.162162		0.38	132	0.5	197
	R	-0.340541	0.0648649	-0.289184	-0.0527027	-0.348649	0.0405405	-0.291892	-0.072973	-0.435811	-0.0557432	-0.324324	-0.146959		0.44	198	0.52	238
	L	-0.0891892	-0.137838	-0.0709459	-0.0395351	0.0891892	-0.117568	-0.00559459	-0.0253297	-0.0519324	-0.179899	-0.0641959	-0.0367297		0.35	164	0.07	145
	R	-0.413514	0.131757	-0.383108	0.267568	-0.334459	0.0972973	-0.370946	0.166216	-0.344595	0.0405405	-0.344595	0.179899		0.33	165	0.47	142
	R	-0.0359838	-0.15	-0.200676	-0.00355135	0.107432	0.0608108	-0.077027	0.166216	0.107432	0.0608108	-0.077027	0.166216		0.12	234	0.24	103
	L	0.204049	-0.0574378	0.397297	-0.112832	-0.171276	0.199995	-0.249324	0.146951	-0.171276	0.199995	-0.249324	0.146951		0.44	268	0.54	255
	L	-0.413514	0.266222	-0.235135	0.242238	-0.405405	0.186243	-0.263514	0.279568	-0.405405	0.186243	-0.263514	0.279568		0.41	332	0.81	290
	R	-0.0202703	0.18193	-0.0795568	0.0810811	-0.173554	0.103885	-0.146331	-0.0259662	-0.173554	0.103885	-0.146331	-0.0259662		0.16	100	0.14	149
	L	0.0152108	0.178378	-0.0972973	0.264519	-0.0684122	0.154561	-0.0772703	0.307439	-0.0684122	0.154561	-0.0772703	0.307439		0.11	220	0.31	294
